# Supplementary material for: Phylogenomic analyses of multidrug resistant Corynebacterium striatum strains isolated from patients in a tertiary care hospital in the UK
Source: Eur J Clin Microbiol Infect Dis. 2024 May 27;43(7):1495–501. doi: 10.1007/s10096-024-04857-0 (PMC11271431; doi:10.1007/s10096-024-04857-0)
Supplement: Supplementary file 1 — Supplementary Material 1 [file 10096_2024_4857_MOESM1_ESM.xlsx]

## Sheet: VFDB_Sep_7-1982962147
Table S2. Virulence genes predicted by VFDB analysis
VFclass	Virulence factors	Related genes	708C	600M	821A	391E	824M	719S	821F	640X	397Q
			Clade UK-A	Clade UK-A	Clade UK-A	Clade UK-A	Clade UK-B	Clade UK-B	Clade UK-B	Clade UK-C	Clade UK-C
Adherence	Collagen-binding protein	cbpA	-	-	-	-	-	-	-	-	-
	SpaA-type pili	spaA	-	-	-	-	-	-	-	-	-
		spaB	-	-	-	-	-	-	-	-	-
		spaC	-	-	-	-	-	-	-	-	-
		srtA	-	-	-	-	-	-	-	-	-
	SpaD-type pili	spaD	-	-	-	-	S253_00790	S256_02100	S257_02328	-	S260_00858
		spaE	S252_00953	S254_01157	S258_02449	S259_02274	S253_00063	S256_01841	S257_01843	S255_00709	-
		spaF	S252_00954	S254_01156	-	-	S253_00062	S256_01842	S257_01844	-	-
		srtB	S252_00950	S254_01160	S258_02452	S259_02277	S253_00067	S256_01838	S257_01840	S255_00712	-
		srtC	S252_00952; S252_01257	S254_01158; S254_01973	S258_01014; S258_02450	S259_00835; S259_02275	S253_00064; S253_00789	S256_01840; S256_02099	S257_01842; S257_02327	S255_00710	S260_00857
	SpaH-type pili	spaG	-	-	-	-	-	-	-	-	-
		spaH	-	-	-	-	-	-	-	-	-
		spaI	-	-	-	-	-	-	-	-	-
		srtD	-	-	-	-	-	-	-	-	-
		srtE	-	-	-	-	-	-	-	-	-
	Surface-anchored pilus proteins	sapA	-	-	-	-	-	-	-	-	-
		sapD	-	-	-	-	-	-	-	-	-
		sapE	-	-	-	-	-	-	-	-	-
Iron uptake	ABC transporter	fagA	S252_00520; S252_00864	S254_01246; S254_02232	S258_01367; S258_02539	S259_01190; S259_02364	S253_00156; S253_01423	S256_00091; S256_01749	S257_00028; S257_01744	S255_00852	S260_01957
		fagB	S252_00521; S252_00863; S252_01231	S254_01247; S254_01999; S254_02233	S258_00934; S258_01174; S258_01366; S258_02540	S259_00755; S259_00997; S259_01189; S259_02365	S253_00157; S253_00759; S253_01424	S256_00090; S256_00344; S256_01748	S257_00029; S257_01743; S257_02295	S255_00853; S255_01831	S260_00832; S260_01958
		fagC	S252_00522; S252_00862	S254_01248; S254_02234	S258_01365; S258_02541	S259_01188; S259_02366	S253_00158; S253_01425	S256_00089; S256_01747	S257_00030; S257_01742	S255_00854	S260_01959
		fagD	S252_00524; S252_00865; S252_01233	S254_01245; S254_01997; S254_02236	S258_00936; S258_01363; S258_02538	S259_00757; S259_01186; S259_02363	S253_00155; S253_00761; S253_01427	S256_00087; S256_00342; S256_01750	S257_00032; S257_01745; S257_02297	S255_00851; S255_01835	S260_00834; S260_01956
	ABC-type heme transporter	hmuT	S252_00365	S254_02195	S258_01431	S259_01228	S253_00451	S256_00124	S257_01326	S255_02608	S260_00188
		hmuU	S252_00364	S254_02194	S258_01432	S259_01229	S253_00450	S256_00125	S257_01327	S255_02609	S260_00189
		hmuV	S252_00363	S254_02193	S258_01433	S259_01230	S253_00449	S256_00126	S257_01328	S255_02610	S260_00190
	Ciu iron uptake and siderophore biosynthesis system	ciuA	-	-	-	-	-	-	-	-	-
		ciuB	-	-	-	-	-	-	-	-	-
		ciuC	-	-	-	-	-	-	-	-	-
		ciuD	-	-	-	-	-	-	-	-	-
		ciuE	-	-	-	-	-	-	-	-	-
	Siderophore-dependent iron uptake system	irp6A	S252_00040	S254_01085	S258_01670	S259_01583	S253_02789	S256_02306	S257_01222	S255_00171	S260_01761
		irp6B	S252_00041	S254_01084	S258_01671	S259_01584	S253_02788	S256_02305	S257_01221	S255_00170	S260_01760
		irp6C	S252_00042	S254_01083	S258_01672	S259_01585	S253_02787	S256_02304	S257_01220	S255_00169	S260_01759
	ABC transporter(Mycobacterium)	irtA			S258_00317	S259_01517	S253_01305	S256_01066	S257_01947
		irtB	S252_00507	S254_02696	S258_00316	S259_01518	S253_01304	S256_01065	S257_01948
	Exochelin (smegmatis)(Mycobacterium)		S252_00531	S254_02243	S258_01356	S259_01179	S253_01434	S256_00080	S257_00039
		fxbA	S252_00525	S254_02237	S258_01362	S259_01185	S253_01428	S256_00086	S257_00033
Regulation	Diphtheria toxin repressor DtxR	dtxR	S252_01952	S254_00612	S258_02119	S259_00331	S253_02348	S256_01572	S257_00840	S255_02270	S260_01372
	SenX3(Mycobacterium)	senX3	S252_00599	S254_01510	S258_02805	S259_02607	S253_01714	S256_00721	S257_01601	S255_01091	S260_02343
	Sigma A(Mycobacterium)	sigA/rpoV	S252_01994	S254_00260	S258_02075	S259_00376	S253_02292	S256_00975	S257_00799	S255_02225	S260_01155
	Sigma D(Mycobacterium)	sigD	S252_00793	S254_01317	S258_02610	S259_02435	S253_00990	S256_01683	S257_01680	S255_00925	S260_02030
	WhiB3(Mycobacterium)	whiB3	S252_00792	S254_01318	S258_02611	S259_02436	S253_00989	S256_01682	S257_01679	S255_00926	S260_02031
Toxin	Diphtheria toxin (DT)	tox	-	-	-	-	-	-	-	-	-
	Phospholipase D	pld	-	-	-	-	-	-	-	-	-
Amino acid and purine metabolism	Lysine synthesis(Mycobacterium)	lysA	S252_02413	S254_02366	S258_00462	S259_01947	S253_01872	S256_02478	S257_00374	S255_01448	S260_00374
Anaerobic respiration	Fused nitrate reductase(Mycobacterium)	narX		S254_02352						S255_01479
Cell surface components	Trehalose-recycling ABC transporter(Mycobacterium)	sugC	S252_00912	S254_01198	S258_02492	S259_02317	S253_00108	S256_01798	S257_01792	S255_00756	S260_02509
Copper uptake	Copper exporter(Mycobacterium)	ctpV	S252_01351	S254_01878	S258_01108	S259_00929	S253_00880	S256_02854	S257_02415	S255_00319	S260_00955
Phagosome arresting	Tyrosine phosphatase(Mycobacterium)	ptpA	S252_00175	S254_00950	S258_00034	S259_01722	S253_02670	S256_01308	S257_01105	S255_00055	S260_01646
Protease	Proteasome-associated proteins(Mycobacterium)	mpa	S252_02180	S254_00447	S258_01887	S259_02757	S253_02108	S256_01908	S257_00159	S255_02044	S260_01336
		pafA	S252_02177	S254_00444	S258_01890	S259_02760	S253_02111	S256_01905	S257_00156	S255_02047	S260_01333
Secretion system	Accessory secretion factor(Mycobacterium)	secA2	S252_02146	S254_00413	S258_01921	S259_02791	S253_02142	S256_01874	S257_00125	S255_02078	S260_01302
