# Supplementary material for: Phylogenomic analyses of multidrug resistant Corynebacterium striatum strains isolated from patients in a tertiary care hospital in the UK
Source: Eur J Clin Microbiol Infect Dis. 2024 May 27;43(7):1495–501. doi: 10.1007/s10096-024-04857-0 (PMC11271431; doi:10.1007/s10096-024-04857-0)
Supplement: Supplementary file 2 — Supplementary Material 2 [file 10096_2024_4857_MOESM2_ESM.xlsx]

## Sheet: Table S1
Table S1. Details of C. striatum strains used for phylogenomic analyses
Order	Group	Assembly Accession	Strain ID	Year	Country	isolation source	host	host disease
1	1	GCA_015944675.1	ICDC.Cs488	2018	China	sputum	Human
2	1	GCA_015944735.1	ICDC.Cs475	2018	China	sputum	Human
3	1	GCA_015946565.1	ICDC.Cs307	2018	China	sputum	Human
4	1	GCA_015945195.1	ICDC.Cs491	2018	China	sputum	Human
5	1	GCA_015946705.1	ICDC.Cs442	2018	China	sputum	Human
6	1	GCA_015945295.1	ICDC.Cs474	2018	China	sputum	Human
7	1	GCA_015944695.1	ICDC.Cs471	2018	China	sputum	Human
8	1	GCA_015944795.1	ICDC.Cs481	2018	China	sputum	Human
9	1	GCA_015946665.1	ICDC.Cs423	2018	China	sputum	Human
10	1	GCA_015946505.1	ICDC.Cs433	2018	China	sputum	Human
11	1	GCA_015944775.1	ICDC.Cs477	2018	China	sputum	Human
12	1	GCA_015947105.1	ICDC.Cs459	2018	China	sputum	Human
13	1	GCA_015946725.1	ICDC.Cs429	2018	China	sputum	Human
14	1	GCA_015947085.1	ICDC.Cs467	2018	China	sputum	Human
15	1	GCA_015945695.1	ICDC.Cs492	2018	China	sputum	Human
16	1	GCA_015945985.1	ICDC.Cs258	2017	China	sputum	Human
17	1	GCA_015890845.1	ICDC.Cs370	2017	China	sputum	Human	Patient
18	1	GCA_015891785.1	ICDC.Cs172	2016	China	urine	Human	Patient
19	1	GCA_015891925.1	ICDC.Cs411	2018	China	sputum	Human	Patient
20	1	GCA_015891985.1	ICDC.Cs413	2018	China	sputum	Human	Patient
21	1	GCA_015891505.1	ICDC.Cs364	2017	China	sputum	Human	Patient
22	1	GCA_015889655.1	ICDC.Cs414	2018	China	sputum	Human	Patient
23	1	GCA_015889705.1	ICDC.Cs416	2018	China	sputum	Human	Patient
24	1	GCA_015889825.1	ICDC.Cs398	2017	China	sputum	Human	Patient
25	1	GCA_015890285.1	ICDC.Cs379	2017	China	sputum	Human	Patient
26	1	GCA_015891945.1	ICDC.Cs405	2018	China	sputum	Human	Patient
27	1	GCA_015890785.1	ICDC.Cs348	2017	China	sputum	Human	Patient
28	1	GCA_015889885.1	ICDC.Cs394	2017	China	sputum	Human	Patient
29	1	GCA_015889945.1	ICDC.Cs396	2017	China	sputum	Human	Patient
30	1	GCA_015890325.1	ICDC.Cs380	2017	China	sputum	Human	Patient
31	1	GCA_015889905.1	ICDC.Cs389	2017	China	sputum	Human	Patient
32	1	GCA_015892005.1	ICDC.Cs401	2017	China	sputum	Human	Patient
33	1	GCA_015891585.1	ICDC.Cs399	2017	China	sputum	Human	Patient
34	1	GCA_015890085.1	ICDC.Cs384	2017	China	sputum	Human	Patient
35	1	GCA_015891965.1	ICDC.Cs404	2018	China	sputum	Human	Patient
36	1	GCA_015891305.1	ICDC.Cs368	2017	China	sputum	Human	Patient
37	1	GCA_015892065.1	ICDC.Cs362	2017	China	sputum	Human	Patient
38	1	GCA_015889405.1	ICDC.Cs358	2017	China	cerebrospinal fluid	Human	Patient
39	1	GCA_015891085.1	ICDC.Cs351	2017	China	sputum	Human	Patient
40	1	GCA_015889065.1	ICDC.Cs361	2017	China	sputum	Human	Patient
41	1	GCA_015890345.1	ICDC.Cs386	2017	China	sputum	Human	Patient
42	1	GCA_015889925.1	ICDC.Cs387	2017	China	sputum	Human	Patient
43	1	GCA_015890505.1	ICDC.Cs247	2017	China	sputum	Human	Patient
44	1	GCA_015891225.1	ICDC.Cs209	2017	China	sputum	Human	Patient
45	1	GCA_015890705.1	ICDC.Cs234	2017	China	sputum	Human	Patient
46	1	GCA_015944815.1	ICDC.Cs181	2017	China	sputum	Human
47	1	GCA_015891465.1	ICDC.Cs468	2018	China	sputum	Human	Patient
48	1	GCA_015945595.1	ICDC.Cs163	2017	China	sputum	Human
49	1	GCA_015889105.1	ICDC.Cs103	2016	China	sputum	Human	Patient
50	1	GCA_015889985.1	ICDC.Cs072	2016	China	sputum	Human	Patient
51	1	GCA_015890725.1	ICDC.Cs024	2016	China	sputum	Human	Patient
52	1	GCA_015891385.1	ICDC.Cs461	2018	China	sputum	Human	Patient
53	1	GCA_015891525.1	ICDC.Cs205	2017	China	sputum	Human	Patient
54	1	GCA_015946005.1	ICDC.Cs252	2017	China	sputum	Human
55	1	GCA_015890465.1	ICDC.Cs039	2016	China	sputum	Human	Patient
56	1	GCA_015889845.1	ICDC.Cs061	2016	China	sputum	Human	Patient
57	1	GCA_015889305.1	ICDC.Cs541	2017	China	sputum	Human	Patient
58	1	GCA_016889445.1	FDAARGOS_1197		Germany
59	1	GCA_023583345.1	M95754	2016	Australia	blood	Human
60	1	GCA_015890765.1	ICDC.Cs288	2017	China	sputum	Human	Patient
61	1	GCA_015946945.1	ICDC.Cs269	2017	China	sputum	Human
62	1	GCA_015890405.1	ICDC.Cs053	2016	China	sputum	Human	Patient
63	1	GCA_015890865.1	ICDC.Cs032	2016	China	sputum	Human	Patient
64	2	GCA_030845055.1	708C	2021	UK	Joint fluid	Human	Septic arthritis
65	2	GCA_030845035.1	600M	2021	UK	Bone	Human	Infected bone
66	2	GCA_030844935.1	821A	2022	UK	Sphenoid swab	Human	Osteomyelitis
67	2	GCF_030844995.1	391E	2022	UK	kidney urine	Human	Bliateral ureteric stents
68	2	GCA_001059665.1	962_CAUR		USA		Human
69	2	GCA_001059955.1	963_CAUR		USA		Human
70	2	GCA_016084555.1	294	2016	USA	Bronchial alveolar lavage	Human
71	2	GCA_002804085.1	216	2016	USA	tracheal aspirate	Human
72	2	GCA_016085355.1	277	2016	USA	sputum	Human
73	2	GCA_015890225.1	ICDC.Cs375	2017	China	sputum	Human	Patient
74	2	GCA_015890545.1	ICDC.Cs363	2017	China	sputum	Human	Patient
75	2	GCA_015891345.1	ICDC.Cs365	2017	China	sputum	Human	Patient
76	2	GCA_015947025.1	ICDC.Cs311	2018	China	sputum	Human
77	2	GCA_001076975.1	542_CAUR		USA		Human
78	2	GCA_016728105.1	FDAARGOS_1115		Germany
79	2	GCA_030232805.1	MSK067	2019	USA	Endotracheal aspirate	Human
80	2	GCA_026322835.1	DTU_2020_1000992_1_SI_CAN_EDM_039	2020	Canada	expectorate	Human	diseased
81	2	GCA_001053405.1	1327_CAUR		USA		Human
82	2	GCA_001053435.1	1329_CAUR		USA		Human
83	2	GCA_008373895.1	LK37	2011	USA	foot ulcer	Human
84	2	GCA_004138065.1	WP1a	2013	USA	bloodstream of patient with high level daptomycin resistance	Human	LVAD associated infection
85	2	GCA_030232205.1	MSK064	2019	USA	bronchoalveolar lavage	Human
86	2	GCA_016084535.1	276	2016	USA	sputum	Human
87	2	GCA_938044385.1	ERR2198682_bin.7_CONCOCT_v1.1_MAG	2015	USA	human gut metagenome	Human
88	2	GCA_016088575.1	218	2016	USA	sputum	Human
89	2	GCA_001055405.1	587_CAUR		USA		Human
90	2	GCA_001058455.1	797_CAUR		USA		Human
91	2	GCA_015889285.1	ICDC.Cs017	2016	China	sputum	Human	Patient
92	2	GCA_015890065.1	ICDC.Cs087	2016	China	sputum	Human	Patient
93	2	GCA_015890005.1	ICDC.Cs004	2016	China	sputum	Human	Patient
94	2	GCA_015946465.1	ICDC.Cs268	2017	China	sputum	Human
95	2	GCA_015889045.1	ICDC.Cs136	2016	China	sputum	Human	Patient
96	2	GCA_015891805.1	ICDC.Cs149	2016	China	sputum	Human	Patient
97	2	GCA_015890525.1	ICDC.Cs038	2016	China	sputum	Human	Patient
98	2	GCA_015890365.1	ICDC.Cs058	2016	China	sputum	Human	Patient
99	2	GCA_015945255.1	ICDC.Cs194	2017	China	sputum	Human
100	2	GCA_015945785.1	ICDC.Cs227	2017	China	sputum	Human
101	2	GCA_015890485.1	ICDC.Cs042	2016	China	sputum	Human	Patient
102	2	GCA_011682935.1	CSc20	2018	China	sputum	Human	influenza
103	2	GCA_011682945.1	NSCs20	2018	China	nasopharynx	Human	influenza
104	2	GCA_015944615.1	ICDC.Cs185	2017	China	sputum	Human
105	2	GCA_015891065.1	ICDC.Cs350	2017	China	sputum	Human	Patient
106	2	GCA_015889605.1	ICDC.Cs415	2018	China	sputum	Human	Patient
107	2	GCA_015890305.1	ICDC.Cs381	2017	China	sputum	Human	Patient
108	2	GCA_015889525.1	ICDC.Cs420	2018	China	sputum	Human	Patient
109	2	GCA_015890265.1	ICDC.Cs377	2017	China	sputum	Human	Patient
110	2	GCA_015892045.1	ICDC.Cs412	2018	China	sputum	Human	Patient
111	2	GCA_015889575.1	ICDC.Cs418	2018	China	sputum	Human	Patient
112	2	GCA_015889505.1	ICDC.Cs419	2018	China	sputum	Human	Patient
113	3	GCA_015892025.1	W40308				Human
114	3	GCA_015892105.1	W49297				Human
115	3	GCA_002803965.1	215	2016	USA	sputum	Human
116	4	GCA_023588365.1	M96691	2019	Australia	Tracheostomy Site Swab	Human
117	4	GCA_023671865.1	M00069	2019	Australia	Foot Tissue	Human
118	4	GCA_023592405.1	M95755	2018	Australia	blood	Human
119	4	GCA_023602425.1	M96693	2019	Australia	Ankle Tissue	Human
120	4	GCA_023595185.1	M95762	2019	Australia	Thigh Tissue	Human
121	4	GCA_030844975.1	719S	2021	UK	Pacing wires	Human	Infected pacemaker
122	4	GCA_030844905.1	821F	2022	UK	Tissue	Human	Osteomyelitis
123	4	GCA_030845015.1	824M	2022	UK	blood	Human	Fever
124	4	GCA_030232105.1	MSK065	2019	USA	Endotracheal aspirate	Human
125	4	GCA_030232165.1	MSK060	2019	USA	skin	Human
126	4	GCA_030231045.1	MSK002	2016	USA	blood	Human
127	4	GCA_016084495.1	413	2017	USA	bronchial alveolar lavage	Human
128	4	GCA_030232485.1	MSK005	2016	USA	blood	Human
129	5	GCA_024023715.1	CS30	2021	China	sputum	Human
130	5	GCA_024024695.1	CS13	2021	China	sputum	Human
131	5	GCA_015891885.1	ICDC.Cs410	2018	China	sputum	Human	Patient
132	5	GCA_015889865.1	ICDC.Cs388	2017	China	Pleural Effusion	Human	Patient
133	5	GCA_024023595.1	CS21	2021	China	sputum	Human
134	5	GCA_024024515.1	CS25	2021	China	sputum	Human
135	5	GCA_015946045.1	ICDC.Cs254	2017	China	sputum	Human
136	5	GCA_015946165.1	ICDC.Cs255	2017	China	sputum	Human
137	5	GCA_015945815.1	ICDC.Cs217	2017	China	sputum	Human
138	5	GCA_023591605.1	M95756	2018	Australia	blood	Human
139	5	GCA_028527755.1	SCPM-O-B-9438 (R546)	2021	Russia	wound discharge	Human
140	5	GCA_026311095.1	DTU_2020_1001079_1_SI_NGA_ABU_004A	2020	Nigeria	wound swab	Human	diseased
141	5	GCA_900683645.1	3012STDY7069329
142	6	GCA_002775055.1	2230		Brazil	blood	Human
143	6	GCA_003202375.1	2237	2011	Brazil	blood	Human	Bacteremia
144	6	GCA_002865925.1	2023	2009	Brazil	patient	Human	respiratory infections
145	6	GCA_003202335.1	2308	2011	Brazil	blood	Human	Bacteremia
146	6	GCA_014610885.1	2038	2009	Brazil	blood	Human	Bacteremia
147	6	GCA_002775105.1	2247		Brazil		Human
148	6	GCA_003202295.1	2296	2011	Brazil	Venous cateter	Human	Bacteremia
149	6	GCA_003202355.1	2425	2012	Brazil	blood	Human	Bacteremia
150	6	GCA_003202245.1	2130	2010	Brazil	blood	Human	Bacteremia
151	6	GCA_000159135.1	ATCC 6940				Human
152	6	GCA_016403285.1	FDAARGOS_1054		Germany
153	6	GCA_900447675.1	NCTC764	1900/1920
154	6	GCA_006538485.1	NBRC 15291
155	6	GCA_900447625.1	NCTC9755	1900/1952
156	7	GCA_024024495.1	CS22	2021	China	sputum	Human
157	7	GCA_024024655.1	CS12	2021	China	sputum	Human
158	7	GCA_024023895.1	CS17	2021	China	sputum	Human
159	7	GCA_024024575.1	CS29	2021	China	sputum	Human
160	7	GCA_024023635.1	CS28	2021	China	sputum	Human
161	7	GCA_024023575.1	CS24	2021	China	sputum	Human
162	7	GCA_024023775.1	CS7	2021	China	sputum	Human
163	7	GCA_024024635.1	CS33	2021	China	sputum	Human
164	7	GCA_024024595.1	CS32	2021	China	sputum	Human
165	8	GCA_024023795.1	CS8	2021	China	sputum	Human
166	8	GCA_024023815.1	CS9	2021	China	sputum	Human
167	8	GCA_024023755.1	CS5	2021	China	sputum	Human
168	8	GCA_024023875.1	CS15	2021	China	sputum	Human
169	8	GCA_024024555.1	CS1	2021	China	sputum	Human
170	8	GCA_024023095.1	CS2	2021	China	sputum	Human
171	8	GCA_024023855.1	CS11	2021	China	sputum	Human
172	8	GCA_024024535.1	CS26	2021	China	venous catheters swab
173	8	GCA_024023555.1	CS20	2021	China	sputum	Human
174	8	GCA_024023615.1	CS23	2021	China	sputum	Human
175	8	GCA_024023695.1	CS31	2021	China	sputum	Human
176	8	GCA_024023675.1	CS34	2021	China	sputum	Human
177	8	GCA_024079565.1	CS18	2021	China	sputum	Human
178	9	GCA_015889345.1	ICDC.Cs125	2016	China	sputum	Human	Patient
179	9	GCA_015890905.1	ICDC.Cs020	2016	China	sputum	Human	Patient
180	9	GCA_015889805.1	ICDC.Cs064	2016	China	sputum	Human	Patient
181	9	GCA_015890045.1	ICDC.Cs067	2016	China	sputum	Human	Patient
182	9	GCA_015889785.1	ICDC.Cs095	2016	China	sputum	Human	Patient
183	9	GCA_011682965.1	CSc27	2018	China	sputum	Human	influenza
184	9	GCA_015889765.1	ICDC.Cs091	2016	China	sputum	Human	Patient
185	9	GCA_015890375.1	ICDC.Cs054	2016	China	sputum	Human	Patient
186	9	GCA_015946105.1	ICDC.Cs251	2017	China	sputum	Human
187	9	GCA_015946585.1	ICDC.Cs302	2017	China	sputum	Human
188	9	GCA_015889425.1	ICDC.Cs421	2018	China	sputum	Human	Patient
189	9	GCA_015946745.1	ICDC.Cs301	2017	China	sputum	Human
190	9	GCA_015891815.1	ICDC.Cs140	2016	China	sputum	Human	Patient
191	9	GCA_015946145.1	ICDC.Cs245	2017	China	sputum	Human
192	9	GCA_015944715.1	ICDC.Cs476	2018	China	sputum	Human
193	9	GCA_015945715.1	ICDC.Cs208	2017	China	sputum	Human
194	9	GCA_015945775.1	ICDC.Cs222	2017	China	sputum	Human
195	9	GCA_015891485.1	ICDC.Cs202	2017	China	sputum	Human	Patient
196	9	GCA_015946625.1	ICDC.Cs427	2018	China	sputum	Human
197	9	GCA_015946645.1	ICDC.Cs272	2017	China	sputum	Human
198	9	GCA_015947125.1	ICDC.Cs469	2018	China	sputum	Human
199	9	GCA_015945675.1	ICDC.Cs160	2017	China	sputum	Human
200	9	GCA_015891845.1	ICDC.Cs145	2016	China	sputum	Human	Patient
201	9	GCA_015945755.1	ICDC.Cs179	2017	China	sputum	Human
202	9	GCA_015945795.1	ICDC.Cs219	2017	China	sputum	Human
203	9	GCA_015889145.1	ICDC.Cs110	2016	China	sputum	Human	Patient
204	9	GCA_015946545.1	ICDC.Cs437	2018	China	sputum	Human
205	9	GCA_015946925.1	ICDC.Cs460	2018	China	sputum	Human
206	9	GCA_015946905.1	ICDC.Cs265	2017	China	sputum	Human
207	9	GCA_015891765.1	ICDC.Cs169	2016	China	sputum	Human	Patient
208	9	GCA_015889085.1	ICDC.Cs118	2016	China	sputum	Human	Patient
209	9	GCA_011682985.1	NSCs27	2018	China	nasopharynx	Human	influenza
210	9	GCA_015889445.1	ICDC.Cs130	2016	China	sputum	Human	Patient
211	9	GCA_015891605.1	ICDC.Cs184	2016	China	sputum	Human	Patient
212	9	GCA_015945735.1	ICDC.Cs214	2017	China	sputum	Human
213	9	GCA_015946805.1	ICDC.Cs466	2018	China	sputum	Human
214	9	GCA_015945275.1	ICDC.Cs484	2018	China	sputum	Human
215	9	GCA_015945805.1	ICDC.Cs212	2017	China	sputum	Human
216	9	GCA_015891185.1	ICDC.Cs003	2016	China	sputum	Human	Patient
217	9	GCA_015946965.1	ICDC.Cs312	2018	China	sputum	Human
218	9	GCA_015947065.1	ICDC.Cs425	2018	China	sputum	Human
219	9	GCA_015945635.1	ICDC.Cs206	2017	China	sputum	Human
220	9	GCA_015891365.1	ICDC.Cs232	2017	China	sputum	Human	Patient
221	9	GCA_016109815.1	ICDC.Cs075	2016	China	sputum	Human	Patient
222	9	GCA_015945955.1	ICDC.Cs260	2017	China	sputum	Human
223	9	GCA_015889125.1	ICDC.Cs101	2016	China	sputum	Human	Patient
224	9	GCA_015890105.1	ICDC.Cs089	2016	China	sputum	Human	Patient
225	9	GCA_015891245.1	ICDC.Cs029	2016	China	sputum	Human	Patient
226	9	GCA_015890125.1	ICDC.Cs079	2016	China	sputum	Human	Patient
227	9	GCA_015891685.1	ICDC.Cs151	2016	China	sputum	Human	Patient
228	9	GCA_015946985.1	ICDC.Cs308	2018	China	sputum	Human
229	9	GCA_015947045.1	ICDC.Cs309	2018	China	sputum	Human
230	9	GCA_015945875.1	ICDC.Cs236	2017	China	sputum	Human
231	9	GCA_015946485.1	ICDC.Cs273	2017	China	sputum	Human
232	9	GCA_015946825.1	ICDC.Cs449	2018	China	sputum	Human
233	9	GCA_015945935.1	ICDC.Cs173	2017	China	sputum	Human
234	9	GCA_015946085.1	ICDC.Cs237	2017	China	sputum	Human
235	9	GCA_015946445.1	ICDC.Cs296	2017	China	sputum	Human
236	9	GCA_015945475.1	ICDC.Cs159	2017	China	sputum	Human
237	9	GCA_015944755.1	ICDC.Cs198	2017	China	sputum	Human
238	9	GCA_015946885.1	ICDC.Cs465	2018	China	sputum	Human
239	9	GCA_015891425.1	ICDC.Cs479	2018	China	sputum	Human	Patient
240	9	GCA_015947005.1	ICDC.Cs436	2018	China	sputum	Human
241	9	GCA_015891405.1	ICDC.Cs275	2017	China	sputum	Human	Patient
242	9	GCA_015891445.1	ICDC.Cs470	2018	China	sputum	Human	Patient
243	9	GCA_015946025.1	ICDC.Cs241	2017	China	sputum	Human
244	9	GCA_024023735.1	CS3	2021	China	sputum	Human
245	9	GCA_024024615.1	CS6	2021	China	sputum	Human
246	9	GCA_015889265.1	ICDC.Cs536	2018	China	sputum	Human	Patient
247	9	GCA_015890925.1	ICDC.Cs518	2018	China	sputum	Human	Patient
248	9	GCA_015891285.1	ICDC.Cs295	2017	China	sputum	Human	Patient
249	9	GCA_015889535.1	ICDC.Cs544	2017	China	sputum	Human	Patient
250	9	GCA_015891105.1	ICDC.Cs525	2018	China	sputum	Human	Patient
251	9	GCA_015890655.1	ICDC.Cs283	2017	China	sputum	Human	Patient
252	9	GCA_015889355.1	ICDC.Cs538	2018	China	sputum	Human	Patient
253	9	GCA_015889225.1	ICDC.Cs539	2018	China	sputum	Human	Patient
254	9	GCA_015889245.1	ICDC.Cs534	2018	China	sputum	Human	Patient
255	9	GCA_015891005.1	ICDC.Cs528	2018	China	sputum	Human	Patient
256	9	GCA_015889485.1	ICDC.Cs533	2018	China	sputum	Human	Patient
257	9	GCA_015891125.1	ICDC.Cs532	2018	China	sputum	Human	Patient
258	9	GCA_015889645.1	ICDC.Cs279	2017	China	sputum	Human	Patient
259	9	GCA_015891025.1	ICDC.Cs522	2018	China	sputum	Human	Patient
260	9	GCA_015889455.1	ICDC.Cs540	2017	China	sputum	Human	Patient
261	9	GCA_015889385.1	ICDC.Cs535	2018	China	sputum	Human	Patient
262	9	GCA_015890945.1	ICDC.Cs521	2018	China	sputum	Human	Patient
263	9	GCA_015889565.1	ICDC.Cs280	2017	China	sputum	Human	Patient
264	9	GCA_015890645.1	ICDC.Cs516	2018	China	sputum	Human	Patient
265	9	GCA_015890825.1	ICDC.Cs285	2017	China	sputum	Human	Patient
266	9	GCA_015891165.1	ICDC.Cs291	2017	China	sputum	Human	Patient
267	9	GCA_015891325.1	ICDC.Cs294	2017	China	blood	Human	Patient
268	9	GCA_015890805.1	ICDC.Cs290	2017	China	sputum	Human	Patient
269	9	GCA_015891145.1	ICDC.Cs524	2018	China	sputum	Human	Patient
270	9	GCA_015890245.1	ICDC.Cs372	2017	China	sputum	Human	Patient
271	9	GCA_015890985.1	ICDC.Cs352	2017	China	sputum	Human	Patient
272	9	GCA_015890185.1	ICDC.Cs374	2017	China	Cather Tip	Human	Patient
273	9	GCA_015891205.1	ICDC.Cs287	2017	China	sputum	Human	Patient
274	9	GCA_015889745.1	ICDC.Cs271	2017	China	sputum	Human	Patient
275	9	GCA_015945355.1	ICDC.Cs297	2017	China	sputum	Human
276	9	GCA_015890145.1	ICDC.Cs257	2017	China	sputum	Human	Patient
277	10	GCA_015890565.1	ICDC.Cs457	2018	China	sputum	Human	Patient
278	10	GCA_015891665.1	ICDC.Cs248	2017	China	sputum	Human	Patient
279	10	GCA_015890025.1	ICDC.Cs070	2016	China	sputum	Human	Patient
280	10	GCA_015890165.1	ICDC.Cs259	2017	China	sputum	Human	Patient
281	10	GCA_015891545.1	ICDC.Cs426	2018	China	sputum	Human	Patient
282	10	GCA_015913055.1	ICDC.Cs204	2017	China	sputum	Human	Patient
283	10	GCA_015946595.1	ICDC.Cs299	2017	China	sputum	Human
284	10	GCA_015889325.1	ICDC.Cs127	2016	China	sputum	Human	Patient
285	10	GCA_015891865.1	ICDC.Cs211	2017	China	sputum	Human	Patient
286	10	GCA_015890425.1	ICDC.Cs050	2016	China	sputum	Human	Patient
287	10	GCA_015890445.1	ICDC.Cs045	2016	China	sputum	Human	Patient
288	10	GCA_015946325.1	ICDC.Cs174	2017	China	sputum	Human
289	10	GCA_015891265.1	ICDC.Cs025	2016	China	sputum	Human	Patient
290	10	GCA_015891745.1	ICDC.Cs138	2016	China	sputum	Human	Patient
291	10	GCA_015946525.1	ICDC.Cs314	2017	China	urine	Human
292	10	GCA_015890605.1	ICDC.Cs360	2017	China	sputum	Human	Patient
293	10	GCA_015890685.1	ICDC.Cs355	2017	China	sputum	Human	Patient
294	10	GCA_015890205.1	ICDC.Cs076	2016	China	sputum	Human	Patient
295	10	GCA_015945575.1	ICDC.Cs178	2017	China	sputum	Human
296	10	GCA_015946865.1	ICDC.Cs453	2018	China	sputum	Human
297	10	GCA_015947945.1	ICDC.Cs456	2018	China	sputum	Human
298	10	GCA_015946765.1	ICDC.Cs441	2018	China	blood	Human
299	10	GCA_015946065.1	ICDC.Cs253	2017	China	sputum	Human
300	10	GCA_015946265.1	ICDC.Cs177	2017	China	sputum	Human
301	11	GCA_023596885.1	M96694	2019	Australia	anterolateral thigh (ALT) Donor Site Swab	Human
302	11	GCA_023584685.1	M96695	2019	Australia	Leg Swab	Human
303	11	GCA_023597245.1	M912089_4	2019	Australia	Hip Tissue	Human
304	11	GCA_023596865.1	M96692	2019	Australia	Toe Bone	Human
305	11	GCA_023597465.1	M95745	2019	Australia	urine	Human
306	11	GCA_023596525.1	M95752	2019	Australia	Foot Tissue	Human
307	11	GCA_023582865.1	M95753	2019	Australia	Foot Bone	Human
308	11	GCA_023598705.1	M912088	2019	Australia	Foot Wound Swab	Human
309	11	GCA_023581445.1	M910662	2019	Australia	Arm Swab	Human
310	11	GCA_023596305.1	M96698	2019	Australia	urine	Human
311	11	GCA_023595345.1	M96696	2019	Australia	Finger Tissue	Human
312	11	GCA_023590625.1	M95751	2019	Australia	Tibia Bone Swab	Human
313	11	GCA_023671765.1	M00068	2019	Australia	Toe Bone	Human
314	11	GCA_015890585.1	ICDC.Cs454	2018	China	sputum	Human	Patient
315	11	GCA_015890885.1	ICDC.Cs262	2017	China	sputum	Human	Patient
316	11	GCA_015945915.1	ICDC.Cs231	2017	China	sputum	Human
317	11	GCA_015946845.1	ICDC.Cs263	2017	China	sputum	Human
318	11	GCA_015890625.1	ICDC.Cs482	2018	China	sputum	Human	Patient
319	11	GCA_015890745.1	ICDC.Cs286	2017	China	sputum	Human	Patient
320	11	GCA_015891045.1	ICDC.Cs527	2018	China	sputum	Human	Patient
321	11	GCA_018144015.1	1D-2007	2018	Denmark	Sputum	Human
322	11	GCA_015889725.1	ICDC.Cs424	2018	China	sputum	Human	Patient
323	11	GCA_015891565.1	ICDC.Cs199	2017	China	sputum	Human	Patient
324	11	GCA_015889685.1	ICDC.Cs422	2018	China	sputum	Human	Patient
325	11	GCA_015890965.1	ICDC.Cs529	2018	China	blood	Human	Patient
326	12	GCA_000988225.1	1961		Brazil	urine	Human	Outbreaks of nosocomial infections
327	12	GCA_014610855.1	1954	2009	Brazil	Surgical wound secretion	Human
328	12	GCA_030232245.1	MSK050	2019	Botswana	nasopharyngeal swab	Human
329	12	GCA_030224605.1	UMB6355		USA	Urine	Human
330	12	GCA_015892295.1	NJ1	2019	USA	vagina	Human
331	12	GCA_030232215.1	MSK059	2019	USA	Synovial fluid	Human
332	12	GCA_947254015.1	SRR17635770_bin.7_metaWRAP_v1.3_MAG	2008	USA	Vagina
333	12	GCA_024024475.1	B72	2019	China	ocular surface	Human
334	13	GCA_018178195.1	1D-419	2018	Denmark	Swab wound	Human
335	13	GCA_022345785.1	ACRQW		USA	skin	Human	Primary Immunodeficiency
336	14	GCA_015889965.1	ICDC.Cs013	2016	China	sputum	Human	Patient
337	14	GCA_015945535.1	ICDC.Cs162	2017	China	sputum	Human
338	14	GCA_018164715.1	1D-369	2018	Denmark	Swab toe	Human
339	14	GCA_030844955	640X	2021	UK	Corneal scrape	Human	Corneal ulcer
340	14	CP142379	397Q	2022	UK	catch urine	Human	UTI
341		GCA_001261935.1	BM4687
342		GCA_015946775.1	ICDC.Cs274	2017	China	sputum	Human
343		GCA_024023835.1	CS14	2021	China	sputum	Human
344		GCA_015891905.1	ICDC.Cs225	2017	China	sputum	Human	Patient
345		GCA_015945895.1	ICDC.Cs165	2017	China	sputum	Human
346		GCA_024023535.1	CS19	2021	China	sputum	Human
347		GCA_023597925.1	M96697_2	2019	Australia	Eye Swab	Human
348		GCA_022835015.1	CE91-St29	2018	Japan	feces	Human
349		GCA_016728205.1	FDAARGOS_1116		Germany
350		GCA_015946685.1	ICDC.Cs431	2018	China	urine	Human
351		GCA_015889625.1	ICDC.Cs030	2016	China	sputum	Human	Patient
352		GCA_002156805.1	KC-Na-01	2017	South Korea	Blowhole swab	Porpoise
353		GCA_024023495.1	B73	2019	China	ocular surface	Human
